# Supplementary material for: LcSHMT4 from Sheepgrass Improves Tolerance to Cadmium and Manganese and Enhances Cd and Mn Accumulation in Grains
Source: Plants (Basel). 2025 Dec 27;15(1):91. doi: 10.3390/plants15010091 (PMC12787419; doi:10.3390/plants15010091)
Supplement: Supplementary file 1 [file plants-15-00091-s001.zip]

Archive with 1 entries (1 files):
- plants-4027191-supplementary.pdf
